# Supplementary material for: Mapping Care Practices and Service Delivery Models for Refugee and Displaced Families in Private Hosting Arrangements: A Scoping Review
Source: Nurs Rep. 2025 Aug 11;15(8):293. doi: 10.3390/nursrep15080293 (PMC12389609; doi:10.3390/nursrep15080293)
Supplement: Supplementary file 1 [file nursrep-15-00293-s001.zip › Supplementary S2.xlsx]

## Sheet: Extraction Table
	Authors and Date	Country/Setting/Context	Participants (Nationality of immigrants, refugees, or asylum seekers)	Aim/Purpose	Methodology	Description of Main Results	Citation (APA 7th)
Hosting as shelter during displacement: considerations for research and practice	Caron, C. M. (2019)	Sri Lanka, The Gambia, Haiti, the Democratic Repub- lic of Congo (DRC), Lebanon, and Ethiopia	Refugees and displaced persons (various nationalities)	To summarize aspects of the hosting environment, to describe the financial mechanisms that support hosting, and to orient scholars and practitioners to hosting as a rich and vital area for both research and practice.	Literature review of academic scholarship and grey literature on displacement and refugee studies using university search engines. Documents include project documents, reports, evaluations, and communications materials published by donors and humanitarian agencies for the period of 2005–2018.	The study identified ten (10) aspects of the hosting environment that can be used to inform the design, support, and implementation of emerging hosting programs. These include: (1) placement with relatives or strangers, (2) length of stay, (3) the physical dimensions of the hosting environment, (4) paying for accommodation, (5) family size, (6) presence and number of children, (7) the status of t…	Caron, C. M. (2019). Hosting as shelter during displacement: considerations for research and practice. Journal of International Humanitarian Action, 4(1), 1–13. https://doi.org/10.1186/s41018-019-0052-0
“If I fall down, he will pick me up”: refugee hosts and everyday care in protracted displacement	Jordan, Z. (2024)	Amman, Jordan	Sudanese refugee men in Amman, Jordan	To reconceptualize refugee-refugee hosting dynamics as interdependent relationships of mutual care and to explore how these care dynamics contribute to experiences of displacement	Qualitative study (interviews, semi-structured interviews, ethnographic methods and fieldwork)	Refugee-refugee hosting at the household level among Sudanese refugee men in Amman goes beyond mutual acts of hospitality, but rather encompasses complex caring practices. Refugees engage in multiple different forms of care to support one another based on particular needs, including financial assistance, social and emotional support, and employment support. Through hosting, Sudanese refugees buil…	Jordan, Z. (2024). “If I fall down, he will pick me up”: Refugee hosts and everyday care in protracted displacement. Frontiers in Human Dynamics, 6. https://doi.org/10.3389/fhumd.2024.1282535
Refugees at home: the role of hospitableness in fostering pro- social attitudes and behaviours towards refugees	Alrawadieh, Z., Altinay, L., Urban, N., & Hudec, O. (2023).	Slovakia / Košice, eastern Slovakia, Bratislava and other regional cities.	Slovakians hosting Ukrainian refugees in their private dwellings	To explore and understand the connections between hospitableness, attitudes and empathy towards refugees, satisfaction from hosting refugees and advocacy for hosting refugees among hosts	Two-phase sequential explanatory mixed-methods approach (quantitative-qualitative design); Study 1: quantitative (self-administered survey, SEM-PLS analysis); Study 2: qualitative enquiry (interviews); Contact theory and hospitality social lens; Development of a conceptual model	The study demonstrated that hospitableness has a positive impact on improving attitudes and a sense of empathy towards refugees, which results in increased satisfaction from hosting refugees. In the case of hosting refugees, participants are driven by a moral obligation to help others, which is influenced by media, and cultural and family values. Participants engaged in hospitable practices by pr…	Alrawadieh, Z., Altinay, L., Urban, N., & Hudec, O. (2023). Refugees at home: The role of hospitableness in fostering pro- social attitudes and behaviours towards refugees. International Journal of Contemporary Hospitality Management, 36. https://doi.org/10.1108/IJCHM-04-2023-0546
Successful Refugee Cohabitation With Host Families: A Concept Analysis and Model Development	Al-Hamad, A., Yasin, Y. M., Metersky, K., Guruge, S., Gare, C., & Hingorani, M. (2024).	N/A	Refugees	"To address the gap in knowledge regarding the concept of successful refugee cohabitation with host families. To develop a conceptual model that integrates holistic nursing and healthcare practices into refugee cohabitation settings to enhance refugee well-being."	Concept Analysis using Walker and Avant’s (2019) method	Successful refugee cohabitation with host families is shaped by four key attributes: peaceful coexistence, power dynamics, hospitality, and cultural tolerance. Peaceful coexistence involves mutual respect, shared responsibilities, and meaningful interaction. Power dynamics can either support inclusion and equity or reinforce inequalities based on factors like gender and class. Hospitality is cent…	Al-Hamad, A., Yasin, Y. M., Metersky, K., Guruge, S., Gare, C., & Hingorani, M. (2024). Successful Refugee Cohabitation With Host Families: A Concept Analysis and Model Development. Journal of Holistic Nursing, 8980101241273878-. https://doi.org/10.1177/08980101241273878
‘It’s like having one more family member’: Private hospitality, affective responsibility and intimate boundaries within refugee hosting networks	Monforte, P., Maestri, G., & d’Halluin, E. (2021).	Britain, France, Italy	volunteers active in the Refugees Welcome movement in Britain, France and Italy; mostly identified as white, middle-class, women, and retired	To explore the experiences and motivations behind hosting refugees in personal homes through private hospitality practices	Qualitative (Interviews)	Volunteers were motivated to host refugees for a variety of reasons, including the altruistic and humanitarian desire to help others in times of need and the desire to engage in something personally meaningful that aligned with religious or familial values. Notably, volunteers were motivated to host refugees through private hospitality in order to challenge the negative discourse on migration and…	Monforte, P., Maestri, G., & d’Halluin, E. (2021). “It’s like having one more family member”: Private hospitality, affective responsibility and intimate boundaries within refugee hosting networks. Journal of Sociology (Melbourne, Vic.), 57(3), 674–689. https://doi.org/10.1177/1440783321991679
Domesticating Responsibility: Refugee Hosting and the Homes for Ukraine Scheme	Burrell, Kathy (2024)	United Kingdom	Ukrainian refugees (15 women aged 20s–40s) + Hosts (30 individuals across England and Wales, mostly women, often financially comfortable)	To explore how responsibility for refugee welfare has been shifted from the UK government to private citizens hosting Ukrainian refugees, and how this plays out emotionally, practically, and politically in everyday home settings	Qualitative study ( 58 semi-structured interviews with 30 hosts, 15 Ukrainian guests, and additional charities, and central and local government representatives.)	The scheme offloads responsibility from the state to private hosts, with limited oversight or structural support. Hosts were responsible for practical, emotional, and bureaucratic care ranging from home safety adjustments to providing emotional support. Many reported being overwhelmed, with emotional labour falling disproportionately on women. Guests felt abandoned by government bodies and experi…	Burrell, K. (2024). Domesticating responsibility: Refugee hosting and the homes for Ukraine scheme. Antipode, 56(4), 1191-1211. https://doi.org/10.1111/anti.13023
Buddy Schemes between Refugees and Volunteers in Germany: Transformative Potential in an Unequal Relationship?	Stock, Inka (2019)	Germany	Asylum seekers from Mali, Guinea, Ivory Coast, the Balkans, Syria, and Ghana, 20-30 years old and male with insecure or temporary residency status + Volunteers, primarily middle-class, German-born women, aged 50-65, often with backgrounds in social work	To explore the dynamics of refugee-volunteer “buddy” relationships in Germany and assess whether they support inclusive citizenship or reinforce power imbalances	Qualitative study ( Focused ethnographic research, 12 semi-structured interviews, participant observation in training events and informal settings, and qualitative analysis of care logics and citizenship acts	Buddy schemes in Germany formed close, kin-like relationships between German volunteers and refugees from countries such as Mali, Guinea, Ivory Coast, the Balkans, Syria, and Ghana. Volunteers helped with housing, paperwork, and integration tasks, while refugees offered support through domestic or physical help. These relationships were grounded in care and mutual support but also reflected power…	Stock, I. (2019). Buddy schemes between refugees and volunteers in Germany: Transformative potential in an unequal relationship?. Cogitatio, 7(2), 128-138. https://doi.org/10.17645/si.v7i2.2041
The Impact of Private Hosting on the Integration of Ukrainian Refugees	Herpell, Mathis ; Marbach, Moritz ; Harder, Niklas ; Orlova, Alexandra; Hangartner, Dominik; Hainmueller, Jens (2024)	Germany	Ukrainian refugees	To evaluate the impact of private hosting on the integration outcomes of Ukrainian refugees compared to public or independent housing in Germany.	Quantitative study (Quasi-experimental design, used data from the #UnterkunftUkraine (UU) platform and compared between refugees matched with private hosts and those who applied but were not matched using IPL-12 index)	Private hosting significantly improved refugees’ social, psychological, and navigational integration, with benefits such as increased local contact, reduced stress, and better navigation of German systems. However, there were no statistically significant effects on economic, linguistic, or political integration. Overall integration scores rose by 20% to 50% of a standard deviation, depending on t…	Herpell, M., Marbach, M., Harder, N., Orlova, A., Hangartner, D., & Hainmueller, J.(2024). The Impact of private hosting on the integration of Ukrainian refugees. Immigration Policy Lab. https://doi.org/10.31235/osf.io/zkpb7
Hosting strangers: hospitality and family practices in fostering unaccompanied refugee young people	Sirriyeh, Ala (2013)	United Kingdom	Unaccompanied male refugee minors aged 13–18 from seven countries, predominantly Afghanistan + foster carers (mostly white British)	To explore how unaccompanied refugee young people and foster carers develop relationships in foster care, with attention to family practices, hospitality, and belonging.	Qualitative study (Case studies of 23 foster carers and 21 young people in their care, focus groups with current and former foster youth , focus groups with social workers, interviews with asylum team managers and survey of 133 foster carers, and the production of practice guidance.)	The study identified three models of foster care relationships: ‘like-family’, ‘guest’, and ‘lodger’. ‘Like-family’ placements involved strong emotional bonds, trust, shared household responsibilities, and symbolic inclusion (ex. photos, nicknames, shared meals). These led to positive outcomes such as enhanced belonging, agency, and integration. ‘Guest’ placements were respectful but distant, oft…	Sirriyeh, A. (2013). Hosting strangers: Hospitality and family practices in fostering unaccompanied refugee young people. Child & Family Social Work, 18(1), 5–14. https://doi.org/10.1111/cfs.12044
Homestay Hosting Dynamics and Refugee Well-Being: Scoping Review	Al-Hamad A, Yasin YM, Metersky K, Guruge S, Jung G, Mahsud K (2024)	N/A (global)	Refugees, asylum seekers, and displaced persons (various nationalities)	To systematically review existing literature on the experiences of refugees in homestay hosting arrangements and the impact on their well-being and integration.	Scoping review (JBI SCOPING REVIEW and PRISMA frameworks)	Successful refugee cohabitation with host families is shaped by four key attributes: peaceful coexistence, power dynamics, hospitality, and cultural tolerance. Peaceful coexistence involves mutual respect, shared responsibilities, and meaningful interaction. Power dynamics can either support inclusion and equity or reinforce inequalities based on factors like gender and class. Hospitality is cent…	Al-Hamad A, Yasin YM, Metersky K, Guruge S, Jung G, Mahsud K Homestay Hosting Dynamics and Refugee Well-Being: Scoping Review Interact J Med Res 2024;13:e58613 doi: 10.2196/58613
World Refugee Day: Europe’s experience with ‘private hosting’ of Ukrainian Refugees offers a new model for supporting people fleeing conflict and violence	The International Federation of Red Cross and Red Crescent Societies (IFRC) (Organization)	Countries across Europe- A focus on Belgium, France, Ireland, Hungary, The Netherlands, Luxembourg, Poland, Romania, and Slovakia	Ukrainian refugees displaced after the February 2022 escalation of the Ukraine conflict	To highlight and evaluate the Safe Homes Programme, which coordinated large-scale private hosting of Ukrainian refugees across Europe, drawing lessons for future humanitarian responses.	Qualitative study ( Case studies + refugee interview)	Private hosting provided critical housing, emotional support, and integration opportunities for millions of Ukrainian refugees. Guests often described developing family like bonds with hosts, leading to mutual care and shared responsibilities. However, long term stress on host families, housing shortages, and lack of clear exit strategies were major challenges. The program revealed the importance…	International Federation of Red Cross and Red Crescent Societies. (2024, June 16). World Refugee Day: Europe’s experience with ‘private hosting’ of Ukrainian Refugees offers a new model for supporting people fleeing conflict and violence. https://www.ifrc.org/article/world-refugee-day-europes-experience-private-hosting-ukrainian-refugees-offers-new-model
It's like Airbnb for refugees': UK hosts and their guests – in pictures	Canter, Alicia ; Lyons, Kate; Fidler, Matt (2017)	United Kingdom	Refugees and asylum seekers from Palestine, Pakistan, Sierra Leone, Iran, Malawi, Sri Lanka, Somalia, and Syria	To document and humanise the experiences of refugees and asylum seekers hosted by UK residents through the PAIH scheme, highlighting stories of mutual care, integration, and the emotional impact of hosting.	Photojournalistic and narrative reportage combining photography, direct quotes, and observational interviews with hosts and guests.	Private hosting emerged as a compassionate response to gaps in the UK asylum system, especially for individuals left homeless after claims were refused. The relationships between hosts and guests varied in emotional closeness but consistently reflected mutual support, cultural exchange, and improved well being. Hosts reported feeling fulfilled by the experience of helping others, while guests exp…	Canter, A., Lyons, K., & Fidler, M. (2017, May 8). 'It's like Airbnb for refugees': UK hosts and their guests – in pictures. The Guardian. https://www.theguardian.com/world/2017/may/08/airbnb-for-refugees-uk-hosts-guests-in-pictures?CMP=Share_iOSApp_Other
Do you have a spare room?	Room For Refugees (Organization)	England, Ireland and United States	Refugees and asylum seekers from at least 45 countries, including Palestine (specifically Gaza), Syria, Iran, Afghanistan, Iraq, Ukraine, Yemen.	A scheme to provide safe, temporary housing for displaced individuals and families by connecting them with volunteer hosts who have spare rooms or properties to promote hospitality and offer practical support during humanitarian crises.	Data is drawn from internal monitoring and metrics.	Room for Refugees has arranged over 579,000 nights of shelter since 2002, placing 6,608 guests across the UK, Ireland, and the US as of March 2024. In 2022-2023 alone, it supported 610 households comprising 1,173 individuals, saving an estimated £6.7M in housing costs. The programme serves individuals at various points in the asylum process, especially those who are homeless or destitute. Hosts a…	Room For Refugees. (n.d.). Do you have a spare room?. https://www.roomforrefugees.com/
Hosting arrangements	United Nations High Commissioner for Refugees (UNHCR) (Organization)	Global context in both urban and rural settings	Forcibly displaced persons and stateless individuals globally.	To provide guidance on supporting hosting arrangements as a form of emergency shelter for displaced populations, while ensuring protection, accountability, and sustainability for both hosted and hosting families	Based on a policy and operation oriented framework, not empirical research	Hosting arrangements are a critical early response mechanism in displacement crises. They offer immediate shelter in individual housing through informal agreements between displaced people and host communities (ex. friends, acquaintances, or strangers). However, hosting arrangements carry significant risks if unmanaged, including overcrowding, exploitation, and rights violations (ex. eviction, ab…	United Nations High Commissioner for Refugees. (2024, September 30). Hosting arrangements. https://emergency.unhcr.org/emergency-assistance/shelter-camp-and-settlement/other-accommodation-housing-types/hosting-arrangements
Homestays can help refugee women get to grips with life in a new country	Al-Hamad, Areej ; Metersky, Kateryna (2024)	Canada- specifically the Greater Toronto Area (GTA)	Ukrainian refugee women (18 participants)	To examine the homestay experiences of Ukrainian refugee women in Canada, focusing on how thoughtful and inclusive homestay programs can improve their integration, safety, and well-being while navigating challenges like privacy, autonomy, and cultural adjustment	Qualitative study (photo narratives)	The study highlights a wide range of outcomes from homestay arrangements for refugee women, noting both benefits and challenges. On the positive side, participants reported feelings of safety, opportunities for cultural exchange, support with language learning and integration, the development of meaningful relationships, and a stronger sense of belonging. However, challenges included a lack of pr…	Al-Hamad, A., Metersky, K. (2024, June 27). Homestays can help refugee women get to grips with life in a new country. The Conversation. https://theconversation.com/homestays-can-help-refugee-women-get-to-grips-with-life-in-a-new-country-230107#:~:text=Homestays%20entail%20a%20refugee%20living,a%20roof%20over%20their%20heads
Do you have a vacant room in your flat or home?	Refugees Welcome International (Organization)	International, operates in Sweden, Germany, Poland, Czech Republic, Austria, Hungary, France, Italy , Spain, Portugal, Argentina, and Australia.	Refugees and displaced persons globally (no specific nationality identified).	To connect refugees and displaced individuals in need of housing with local residents who have spare rooms, to foster integration and social inclusion.	N/A	The programme emphasises cultural exchange, improved language acquisition, and social integration by providing access to private housing alternatives with local hosts. In some national chapters, like Spain, 88% of refugees reported improved language skills in 2021 and 94% felt more adapted to the host country following their placement. The initiative also offers financial support to hosts when ne…	Refugees Welcome International. (n.d.). Homepage. https://www.refugees-welcome.net/#:~:text=Our%20organisation%20connects%20refugees%20and,is%20well%20suited%20to%20you.
Help a refugee by opening your home	Refugee Housing Canada (Organization)	Canada, offering services in the Greater Toronto Area and Metro Vancouver	Refugees	This organization aims to facilitate refugee access to safe, affordable, and secure housing in Canada.	N/A	This organization offers a home sharing program that connects refugees with homeowners that can provide temporary housing arrangements during their transition to life in Canada. Hosts offer accommodations, safety, security, privacy, and access to ammenities through shared housing arrangements. Hosts can help refugees integrate into their local communities and neighbourhoods and engage with refuge…	Refugee Housing. (n.d.). Help a refugee by opening your home. https://refugeehousing.ca/
Refugee resettlement to Canada	The UN Refugee Agency (UNHCR Canada) (Organization)	Canada	Refugees and asylum seekers	This webpage outlines the role of UNHCR Canada in refugee resettlement in Canada.	N/A	UNHCR Canada does not make the decision of who qualifies as a refugee and who is eligible to resettle in Canada. If resettlement opportunities are offered by countries such as Canada, UNHCR offices in the refugees' country of asylum will identify at-risk individuals and forward their applications to the appropriate resettlement countries. The ultimate judgment about a refugee's admissibility in a…	UNHCR Canada. (n.d.). Refugee resettlement to Canada. https://www.unhcr.ca/in-canada/unhcr-role-resettlement/refugee-resettlement-canada/
Canada provides more support to refugees and those who host them	Immigration, Refugees and Citizenship Canada 2023	Canada	Refugees	This article outlines the pledges made by the government of Canada to help support refugees and refugee hosting during the 2023 Global Refugee Forum.	N/A	The Government of Canada is aiming to welcome over 50,000 refugees through the Government-Assisted Refugees program in the next three years. Canada aims to resettle an additional 10,000 refugees from Africa and 8,000 refugees from the Middle East by the end of 2023, and 4,000 refugees from the Americas by 2028. Canada aims to establish a global sponsorship fund through its multi-stakeholder pledg…	Immigration, Refugees and Citizenship Canada (2023, December 15). Canada provides more support to refugees and those who host them. Government of Canada. https://www.canada.ca/en/immigration-refugees-citizenship/news/2023/12/canada-provides-more-support-to-refugees-and-those-who-host-them.html
Housing support for Ukrainian refugees in receiving countries	Organisation for Economic Co-operation and Development (organization) 2022	Europe	Ukranian refugees	To outline the current operational response to the influx of Ukranian refugees in Europe, to identify challenges and gaps in policy that need to be addressed	N/A	In Europe, the current limited housing supply, infrastructure and resources cannot meet the demands of the rapid influx of Ukrainian refugees from the Russian-Ukrainian conflict in the long-term. Host countries in Europe and across the globe have been scaling up their operations to meet the housing and resettlement needs of refugees, including relying on mixed accommodation options (i.e., private…	OECD. Housing support for Ukrainian refugees in receiving countries
Picturing the ambiguity of homestay: a photovoice exploration of Ukrainian refugee women’s experiences with their Canadian hosts in Toronto	Al-Hamad, A., Yasin, Y. M., Metersky, K., Guruge, S., Hingorani, M., & Gare, C. (2025).	Canada	Ukranian refugees	To explore the experiences of Ukrainian refugee women hosted by Canadian families in the Greater Toronto Area, focusing on the dynamics of this unique living arrangement amidst Toronto’s challenging housing situation.	Using Feminist Standpoint Theory and a research-creation approach through Photovoice, eighteen Ukrainian refugee women shared and reflected on their experiences via photo elicitation interviews.	The analysis, combining visual and narrative elements, highlights three key themes: Host-Guest Dynamics in Shared Spaces, which sheds light on the complexities of navigating interpersonal relationships within shared living environments; Adaptation through Coexistence, emphasizing the mutual adjustments and cultural exchanges between hosts and guests; and Refining the Path of Refugee Hosting, whic…	Al-Hamad, A., Yasin, Y. M., Metersky, K., Guruge, S., Hingorani, M., & Gare, C. (2025). Picturing the ambiguity of homestay: a photovoice exploration of Ukrainian refugee women’s experiences with their Canadian hosts in Toronto. Cogent Arts & Humanities, 12(1). https://doi.org/10.1080/23311983.2025.2472536
Support Displaced Ukrainians Arriving In Canada	Operation Ukranian Safe Haven (organization)	Canada	Ukranian refugees	N/A	N/A	This organization is implementing safe screening practices to support the process of securing safe temporary housing and hosting arrangements for Ukranians in Canada, including conducting criminal record checks for potential hosts, and conducting housing visits to ensure suitable living conditions.	Operation Ukranian Safe Haven. (n.d.). Housing. https://ukrainesafehaven.ca/get-involved/housing/
Here’s what motivates people to host refugees	Peisakhin, L., Stoop, N., & van der Windt, P. (2024, June 19).	Democratic Republic of the Congo	Refugees (no specific nationality)	To highlight the role of empathy in hosting decisions.	N/A (semi-structured interviews with 150 households)	76% of refugees around the world are hosted in low- and middle- income countries, majority of which are displaced and find refuge in regular towns and villages through host families. The Democratic Republic of the Congo has the third-largest population of internally displaced people in the world (6% of the country's population, or 6.7 million individuals). Through 150 semi-structured interviews w…	Peisakhin, L., Stoop, N., & van der Windt, P. (2024, June 19). Here’s what motivates people to host refugees. Good Authority. https://goodauthority.org/news/refugee-migrant-idp-host-june20-displaced-people/
Why Host Refugees?	Jordan, Z.	N/A	Refugees and asylum seekers	N/A	N/A	The author outlines both positive (i.e., sharing resources, psychosocial support, practical support, and community integration) and negative (i.e., risk for exploitation, violence, overcrowding) aspects of hosting relationships. For refugees who are hosted, these hosting relationships impact their self-identity, resettlement expectations, and relationships with others. The author argues the need …	Jordan, Z. (2018). Why host refugees? Refugee Hosts. https://refugeehosts.org/2018/06/07/why-host-refugees/
Host a refugee in your home	NACOOM (formerly, The No Accommodation Network) (Organization)	UK	Refugees and asylum seekers	This webpage outlines the role of NACOOM and opportunities to get involved.	N/A	This organization offers hosting opportunities for people in the UK to provide safe temporary housing to refugees and asylum seekers. This organization also runs the Refugees at Home, a national charity and hosting platform for individuals living in metropolitan areas, as well as Hope at Home, a national hosting scheme for survivors of human trafficking.	NACOOM. (2025). Host a refugee in your home. https://naccom.org.uk/get-involved/happytohost-initial-enquiries/
Will this Airbnb-like service help house refugees?	Keung, N. (2024)	Canada	Refugees	This news article highlights the housing and resettlement problems faced by refugees and asylum seekers in Canada.	N/A	The most recent data from the Immigration Department shows an increasing number of refugees, asylum seekers, and temporary migrants (i.e., international students and foreign workers) entering Canada, emphasizing the pressing need for a sustainable and long-term solutation to safe and secure housing for these vulnerable populations. There is an overwhelming demand for housing but only limited supp…	Keung, N. (2024, January 17). Could this project help address our housing crisis — and put a roof over refugees’ heads? Toronto Star. https://www.thestar.com/news/canada/could-this-project-help-address-our-housing-crisis-and-put-a-roof-over-refugees-heads/article_3fc334dc-b3cf-11ee-a323-93fe13c27ef9.html#:~:text=Refugee%20Housing%20Canada's%20home%2Dsharing,and%20also%20earn%20some%20income.
Interventions to promote mental health in the Occupied Palestinian Territories and Palestinian refugees: A scoping review	Wahiba Abu-Ras, Fatmah Almoayad, Huny M Bakry, Duaa Alammari, Patricia J Kelly and Basil H Aboul-Enein (2024)	Occupied Palestinian Territories that is, Gaza and/or West Bank (including East Jerusalem)	Palestinians, Palestinian refugees in Lebanon (3 articles); adolescents and children in OPT, adults	To identify mental health interventions and assess their effectiveness among populations in the Occupied Palestinian Territories (OPT) and Palestinian refugee camps, while addressing delivery challenges.	Scoping review (Peer reviewed, English and Arabic; PRISMA extension for scoping reviews; criteria based on ‘Population, Intervention, Control, Outcome’ (PICO) framework)	31 intervention studies were identified that targetted PTSD, depression, and mental well-being with diverse and varied outcomes, and revealed challenges associated with mental health service delivery in situations of conflict and war. Studies for adults demonstrated improved mental health outcomes related to depression, emotional regulation, and psychological well-being. Majority of studies for c…	Abu-Ras, W., Almoayad, F., Bakry, H. M., Alammari, D., Kelly, P. J., & Aboul-Enein, B. H. (2024). Interventions to promote mental health in the Occupied Palestinian Territories and Palestinian refugees: A scoping review. International Journal of Social Psychiatry, 70(6), 1037–1054. https://doi.org/10.1177/00207640241259995
Community-based nutrition intervention to promote oral health and restore healthy body weight in refugee children: A scoping review	Abuhaloob, Lamis; Carson, Susan; Richards, Davids; Freeman, Ruth. (2018)	United Kingdom	Refugee children from various nationalities including Saharawi, Latino immigrants, Palestinian children, and other unspecified refugee groups	To determine the scope and quality of evidence on the effectiveness of community-based nutrition interventions to promote oral health and restore healthy body weight in school-aged refugee children.	Scoping review (Peer reviewed and grey literature using systematic methods based on the Levac et al. (2010) framework)	No studies were found that directly addressed both oral health and body weight outcomes in community-based nutrition interventions for school-aged refugee children. Limited and weak evidence was identified regarding the effectiveness of such interventions to restore healthy body weight. There is a clear need for development and feasibility testing of community-based, co-produced interventions for…	Abuhaloob, L., Carson, S., Richards, D., & Freeman, R. (2018). Community-based nutrition intervention to promote oral health and restore healthy body weight in refugee children: a scoping review. Community dental health, 35(2), 81-88. https://doi.org/10.1922/CDH_4188Abuhaloob08
